# Supplementary material for: Therapeutic Potential of Scolopendra subspinipes: A Comprehensive Scoping Review of Its Bioactive Compounds, Preclinical Pharmacology, and Clinical Applications
Source: Toxins (Basel). 2025 May 5;17(5):229. doi: 10.3390/toxins17050229 (PMC12115662; doi:10.3390/toxins17050229)
Supplement: Supplementary file 1 [file toxins-17-00229-s001.zip]

Archive with 1 entries (1 files):
- toxins-3588068-supplementary.pdf
